# Supplementary material for: Isolation and Characterization of the Wastewater Micropollutant Phenacetin-Degrading Bacterium Rhodococcus sp. Strain PNT-23
Source: Microorganisms. 2023 Jul 31;11(8):1962. doi: 10.3390/microorganisms11081962 (PMC10458748; doi:10.3390/microorganisms11081962)
Supplement: Supplementary file 1 [file microorganisms-11-01962-s001.zip]

Archive with 1 entries (1 files):
- microorganisms-2378216-supplementary.pdf
